# Supplementary material for: The non-indigenous dung beetle (Onthophagus nuchicornis) can effectively reproduce using the dung of indigenous eastern North American mammals
Source: PeerJ. 2025 Jan 3;13:e18674. doi: 10.7717/peerj.18674 (PMC11702356; doi:10.7717/peerj.18674)
Supplement: Supplemental Information 2 [file peerj-13-18674-s002.csv]

Treatment	Meso_ID	Day_of_Emergence
Bobcat	F	69
Bobcat	F	72
Bobcat	F	77
Bobcat	F	77
Bobcat	F	77
Bobcat	F	80
Bobcat	F	80
Bobcat	F	89
Bobcat	F	99
Bobcat	F-1	67
Bobcat	F-1	72
Bobcat	F-1	73
Bobcat	F-1	77
Bobcat	F-1	77
Bobcat	F-1	77
Bobcat	W	73
Bobcat	W	73
Bobcat	W	77
Bobcat	W	77
Bobcat	W	77
Bobcat	W	84
Fox	K	60
Fox	K	99
Fox	O	59
Fox	O	81
Fox	O	89
Moose	A	77
Moose	A	84
Moose	A	84
Moose	A	84
Moose	A	91
Moose	A	91
Moose	A	93
Moose	M	77
Moose	M	81
Moose	M	90
Moose	Q	72
Moose	Q	77
Moose	Q	81
Moose	Q	91
Moose	V	89
Raccoon	D	90
Raccoon	D	97
Raccoon	D	103
Raccoon	X	73
Raccoon	X	73
Raccoon	X	84
Raccoon	Z	91
Sheep	B	90
Sheep	B	90
Sheep	B	90
Sheep	B	90
Sheep	B	90
Sheep	B	90
Sheep	B	93
Sheep	N	81
Sheep	N	84
Sheep	N	90
Sheep	N	94
Sheep	N	97
Sheep	N	97
Sheep	N	99
Sheep	N	99
Sheep	N	101
Sheep	P	78
Sheep	P	81
Sheep	P	84
Sheep	P	84
Sheep	P	89
Sheep	P	89
Sheep	P	89
Sheep	P	89
Sheep	P	91
Sheep	P	93
Sheep	P	94
Sheep	P	94
Sheep	T	89
Sheep	T	94
Sheep	T	99
