# Supplementary material for: The non-indigenous dung beetle (Onthophagus nuchicornis) can effectively reproduce using the dung of indigenous eastern North American mammals
Source: PeerJ. 2025 Jan 3;13:e18674. doi: 10.7717/peerj.18674 (PMC11702356; doi:10.7717/peerj.18674)
Supplement: Supplemental Information 3 [file peerj-13-18674-s003.csv]

Date	Days_Since_Begining	Treatment	Meso_ID	Emerged	Emerged_Cumulative
21-Jul	7	Moose	A	0	0
22-Jul	8	Moose	A	0	0
23-Jul	9	Moose	A	0	0
24-Jul	10	Moose	A	0	0
25-Jul	11	Moose	A	0	0
26-Jul	12	Moose	A	1	1
27-Jul	13	Moose	A	0	1
28-Jul	14	Moose	A	0	1
29-Jul	15	Moose	A	0	1
30-Jul	16	Moose	A	0	1
31-Jul	17	Moose	A	1	2
01-Aug	18	Moose	A	0	2
02-Aug	19	Moose	A	0	2
03-Aug	20	Moose	A	0	2
04-Aug	21	Moose	A	0	2
05-Aug	22	Moose	A	2	4
06-Aug	23	Moose	A	0	4
07-Aug	24	Moose	A	0	4
08-Aug	25	Moose	A	0	4
09-Aug	26	Moose	A	0	4
10-Aug	27	Moose	A	0	4
11-Aug	28	Moose	A	0	4
12-Aug	29	Moose	A	0	4
13-Aug	30	Moose	A	0	4
14-Aug	31	Moose	A	0	4
15-Aug	32	Moose	A	0	4
16-Aug	33	Moose	A	0	4
17-Aug	34	Moose	A	0	4
18-Aug	35	Moose	A	0	4
19-Aug	36	Moose	A	0	4
20-Aug	37	Moose	A	0	4
21-Aug	38	Moose	A	0	4
22-Aug	39	Moose	A	0	4
23-Aug	40	Moose	A	0	4
24-Aug	41	Moose	A	0	4
25-Aug	42	Moose	A	0	4
26-Aug	43	Moose	A	0	4
27-Aug	44	Moose	A	0	4
28-Aug	45	Moose	A	0	4
29-Aug	46	Moose	A	0	4
30-Aug	47	Moose	A	0	4
31-Aug	48	Moose	A	0	4
01-Sep	49	Moose	A	1	5
02-Sep	50	Moose	A	0	5
03-Sep	51	Moose	A	0	5
04-Sep	52	Moose	A	0	5
05-Sep	53	Moose	A	0	5
06-Sep	54	Moose	A	0	5
07-Sep	55	Moose	A	0	5
08-Sep	56	Moose	A	0	5
21-Jul	7	Sheep	B	0	0
22-Jul	8	Sheep	B	0	0
23-Jul	9	Sheep	B	0	0
24-Jul	10	Sheep	B	0	0
25-Jul	11	Sheep	B	0	0
26-Jul	12	Sheep	B	0	0
27-Jul	13	Sheep	B	0	0
28-Jul	14	Sheep	B	0	0
29-Jul	15	Sheep	B	0	0
30-Jul	16	Sheep	B	0	0
31-Jul	17	Sheep	B	1	1
01-Aug	18	Sheep	B	0	1
02-Aug	19	Sheep	B	0	1
03-Aug	20	Sheep	B	0	1
04-Aug	21	Sheep	B	0	1
05-Aug	22	Sheep	B	0	1
06-Aug	23	Sheep	B	0	1
07-Aug	24	Sheep	B	0	1
08-Aug	25	Sheep	B	0	1
09-Aug	26	Sheep	B	0	1
10-Aug	27	Sheep	B	0	1
11-Aug	28	Sheep	B	0	1
12-Aug	29	Sheep	B	0	1
13-Aug	30	Sheep	B	0	1
14-Aug	31	Sheep	B	0	1
15-Aug	32	Sheep	B	0	1
16-Aug	33	Sheep	B	0	1
17-Aug	34	Sheep	B	0	1
18-Aug	35	Sheep	B	1	2
19-Aug	36	Sheep	B	0	2
20-Aug	37	Sheep	B	0	2
21-Aug	38	Sheep	B	0	2
22-Aug	39	Sheep	B	0	2
23-Aug	40	Sheep	B	1	3
24-Aug	41	Sheep	B	0	3
25-Aug	42	Sheep	B	0	3
26-Aug	43	Sheep	B	0	3
27-Aug	44	Sheep	B	0	3
28-Aug	45	Sheep	B	0	3
29-Aug	46	Sheep	B	0	3
30-Aug	47	Sheep	B	0	3
31-Aug	48	Sheep	B	0	3
01-Sep	49	Sheep	B	1	4
02-Sep	50	Sheep	B	0	4
03-Sep	51	Sheep	B	0	4
04-Sep	52	Sheep	B	0	4
05-Sep	53	Sheep	B	0	4
06-Sep	54	Sheep	B	0	4
07-Sep	55	Sheep	B	0	4
08-Sep	56	Sheep	B	0	4
21-Jul	7	Raccoon	D	0	0
22-Jul	8	Raccoon	D	0	0
23-Jul	9	Raccoon	D	0	0
24-Jul	10	Raccoon	D	0	0
25-Jul	11	Raccoon	D	0	0
26-Jul	12	Raccoon	D	0	0
27-Jul	13	Raccoon	D	0	0
28-Jul	14	Raccoon	D	0	0
29-Jul	15	Raccoon	D	0	0
30-Jul	16	Raccoon	D	0	0
31-Jul	17	Raccoon	D	0	0
01-Aug	18	Raccoon	D	0	0
02-Aug	19	Raccoon	D	0	0
03-Aug	20	Raccoon	D	0	0
04-Aug	21	Raccoon	D	0	0
05-Aug	22	Raccoon	D	0	0
06-Aug	23	Raccoon	D	0	0
07-Aug	24	Raccoon	D	0	0
08-Aug	25	Raccoon	D	0	0
09-Aug	26	Raccoon	D	0	0
10-Aug	27	Raccoon	D	1	1
11-Aug	28	Raccoon	D	0	1
12-Aug	29	Raccoon	D	0	1
13-Aug	30	Raccoon	D	0	1
14-Aug	31	Raccoon	D	0	1
15-Aug	32	Raccoon	D	0	1
16-Aug	33	Raccoon	D	0	1
17-Aug	34	Raccoon	D	0	1
18-Aug	35	Raccoon	D	0	1
19-Aug	36	Raccoon	D	0	1
20-Aug	37	Raccoon	D	0	1
21-Aug	38	Raccoon	D	0	1
22-Aug	39	Raccoon	D	0	1
23-Aug	40	Raccoon	D	0	1
24-Aug	41	Raccoon	D	0	1
25-Aug	42	Raccoon	D	1	2
26-Aug	43	Raccoon	D	0	2
27-Aug	44	Raccoon	D	0	2
28-Aug	45	Raccoon	D	0	2
29-Aug	46	Raccoon	D	0	2
30-Aug	47	Raccoon	D	1	3
31-Aug	48	Raccoon	D	0	3
01-Sep	49	Raccoon	D	0	3
02-Sep	50	Raccoon	D	0	3
03-Sep	51	Raccoon	D	0	3
04-Sep	52	Raccoon	D	0	3
05-Sep	53	Raccoon	D	0	3
06-Sep	54	Raccoon	D	0	3
07-Sep	55	Raccoon	D	0	3
08-Sep	56	Raccoon	D	1	4
21-Jul	7	Bobcat	F	0	0
22-Jul	8	Bobcat	F	0	0
23-Jul	9	Bobcat	F	0	0
24-Jul	10	Bobcat	F	0	0
25-Jul	11	Bobcat	F	0	0
26-Jul	12	Bobcat	F	0	0
27-Jul	13	Bobcat	F	0	0
28-Jul	14	Bobcat	F	0	0
29-Jul	15	Bobcat	F	0	0
30-Jul	16	Bobcat	F	2	2
31-Jul	17	Bobcat	F	0	2
01-Aug	18	Bobcat	F	0	2
02-Aug	19	Bobcat	F	0	2
03-Aug	20	Bobcat	F	0	2
04-Aug	21	Bobcat	F	0	2
05-Aug	22	Bobcat	F	0	2
06-Aug	23	Bobcat	F	0	2
07-Aug	24	Bobcat	F	0	2
08-Aug	25	Bobcat	F	0	2
09-Aug	26	Bobcat	F	0	2
10-Aug	27	Bobcat	F	0	2
11-Aug	28	Bobcat	F	1	3
12-Aug	29	Bobcat	F	0	3
13-Aug	30	Bobcat	F	0	3
14-Aug	31	Bobcat	F	0	3
15-Aug	32	Bobcat	F	0	3
16-Aug	33	Bobcat	F	0	3
17-Aug	34	Bobcat	F	0	3
18-Aug	35	Bobcat	F	0	3
19-Aug	36	Bobcat	F	0	3
20-Aug	37	Bobcat	F	0	3
21-Aug	38	Bobcat	F	0	3
22-Aug	39	Bobcat	F	0	3
23-Aug	40	Bobcat	F	1	4
24-Aug	41	Bobcat	F	0	4
25-Aug	42	Bobcat	F	0	4
26-Aug	43	Bobcat	F	0	4
27-Aug	44	Bobcat	F	0	4
28-Aug	45	Bobcat	F	0	4
29-Aug	46	Bobcat	F	0	4
30-Aug	47	Bobcat	F	0	4
31-Aug	48	Bobcat	F	0	4
01-Sep	49	Bobcat	F	0	4
02-Sep	50	Bobcat	F	0	4
03-Sep	51	Bobcat	F	0	4
04-Sep	52	Bobcat	F	0	4
05-Sep	53	Bobcat	F	0	4
06-Sep	54	Bobcat	F	0	4
07-Sep	55	Bobcat	F	0	4
08-Sep	56	Bobcat	F	0	4
21-Jul	7	Fox	I	0	0
22-Jul	8	Fox	I	2	2
23-Jul	9	Fox	I	1	3
24-Jul	10	Fox	I	0	3
25-Jul	11	Fox	I	0	3
26-Jul	12	Fox	I	0	3
27-Jul	13	Fox	I	1	4
28-Jul	14	Fox	I	0	4
29-Jul	15	Fox	I	0	4
30-Jul	16	Fox	I	0	4
31-Jul	17	Fox	I	0	4
01-Aug	18	Fox	I	0	4
02-Aug	19	Fox	I	0	4
03-Aug	20	Fox	I	0	4
04-Aug	21	Fox	I	0	4
05-Aug	22	Fox	I	0	4
06-Aug	23	Fox	I	0	4
07-Aug	24	Fox	I	0	4
08-Aug	25	Fox	I	0	4
09-Aug	26	Fox	I	0	4
10-Aug	27	Fox	I	1	5
11-Aug	28	Fox	I	0	5
12-Aug	29	Fox	I	0	5
13-Aug	30	Fox	I	0	5
14-Aug	31	Fox	I	0	5
15-Aug	32	Fox	I	0	5
16-Aug	33	Fox	I	0	5
17-Aug	34	Fox	I	0	5
18-Aug	35	Fox	I	0	5
19-Aug	36	Fox	I	0	5
20-Aug	37	Fox	I	0	5
21-Aug	38	Fox	I	0	5
22-Aug	39	Fox	I	0	5
23-Aug	40	Fox	I	0	5
24-Aug	41	Fox	I	0	5
25-Aug	42	Fox	I	0	5
26-Aug	43	Fox	I	0	5
27-Aug	44	Fox	I	0	5
28-Aug	45	Fox	I	0	5
29-Aug	46	Fox	I	0	5
30-Aug	47	Fox	I	0	5
31-Aug	48	Fox	I	0	5
01-Sep	49	Fox	I	0	5
02-Sep	50	Fox	I	0	5
03-Sep	51	Fox	I	0	5
04-Sep	52	Fox	I	0	5
05-Sep	53	Fox	I	0	5
06-Sep	54	Fox	I	0	5
07-Sep	55	Fox	I	0	5
08-Sep	56	Fox	I	0	5
21-Jul	7	Fox	K	0	0
22-Jul	8	Fox	K	0	0
23-Jul	9	Fox	K	1	1
24-Jul	10	Fox	K	0	1
25-Jul	11	Fox	K	0	1
26-Jul	12	Fox	K	0	1
27-Jul	13	Fox	K	1	2
28-Jul	14	Fox	K	0	2
29-Jul	15	Fox	K	0	2
30-Jul	16	Fox	K	0	2
31-Jul	17	Fox	K	0	2
01-Aug	18	Fox	K	0	2
02-Aug	19	Fox	K	0	2
03-Aug	20	Fox	K	0	2
04-Aug	21	Fox	K	0	2
05-Aug	22	Fox	K	0	2
06-Aug	23	Fox	K	0	2
07-Aug	24	Fox	K	0	2
08-Aug	25	Fox	K	0	2
09-Aug	26	Fox	K	0	2
10-Aug	27	Fox	K	0	2
11-Aug	28	Fox	K	0	2
12-Aug	29	Fox	K	0	2
13-Aug	30	Fox	K	0	2
14-Aug	31	Fox	K	2	4
15-Aug	32	Fox	K	0	4
16-Aug	33	Fox	K	0	4
17-Aug	34	Fox	K	0	4
18-Aug	35	Fox	K	0	4
19-Aug	36	Fox	K	0	4
20-Aug	37	Fox	K	0	4
21-Aug	38	Fox	K	0	4
22-Aug	39	Fox	K	0	4
23-Aug	40	Fox	K	0	4
24-Aug	41	Fox	K	0	4
25-Aug	42	Fox	K	0	4
26-Aug	43	Fox	K	0	4
27-Aug	44	Fox	K	0	4
28-Aug	45	Fox	K	0	4
29-Aug	46	Fox	K	1	5
30-Aug	47	Fox	K	0	5
31-Aug	48	Fox	K	0	5
01-Sep	49	Fox	K	0	5
02-Sep	50	Fox	K	0	5
03-Sep	51	Fox	K	0	5
04-Sep	52	Fox	K	0	5
05-Sep	53	Fox	K	0	5
06-Sep	54	Fox	K	0	5
07-Sep	55	Fox	K	0	5
08-Sep	56	Fox	K	0	5
21-Jul	7	Moose	M	0	0
22-Jul	8	Moose	M	0	0
23-Jul	9	Moose	M	1	1
24-Jul	10	Moose	M	0	1
25-Jul	11	Moose	M	1	2
26-Jul	12	Moose	M	1	3
27-Jul	13	Moose	M	0	3
28-Jul	14	Moose	M	0	3
29-Jul	15	Moose	M	0	3
30-Jul	16	Moose	M	0	3
31-Jul	17	Moose	M	0	3
01-Aug	18	Moose	M	0	3
02-Aug	19	Moose	M	0	3
03-Aug	20	Moose	M	0	3
04-Aug	21	Moose	M	0	3
05-Aug	22	Moose	M	0	3
06-Aug	23	Moose	M	0	3
07-Aug	24	Moose	M	0	3
08-Aug	25	Moose	M	0	3
09-Aug	26	Moose	M	0	3
10-Aug	27	Moose	M	0	3
11-Aug	28	Moose	M	0	3
12-Aug	29	Moose	M	0	3
13-Aug	30	Moose	M	0	3
14-Aug	31	Moose	M	0	3
15-Aug	32	Moose	M	0	3
16-Aug	33	Moose	M	0	3
17-Aug	34	Moose	M	0	3
18-Aug	35	Moose	M	0	3
19-Aug	36	Moose	M	0	3
20-Aug	37	Moose	M	0	3
21-Aug	38	Moose	M	0	3
22-Aug	39	Moose	M	0	3
23-Aug	40	Moose	M	0	3
24-Aug	41	Moose	M	0	3
25-Aug	42	Moose	M	0	3
26-Aug	43	Moose	M	0	3
27-Aug	44	Moose	M	0	3
28-Aug	45	Moose	M	0	3
29-Aug	46	Moose	M	1	4
30-Aug	47	Moose	M	0	4
31-Aug	48	Moose	M	0	4
01-Sep	49	Moose	M	0	4
02-Sep	50	Moose	M	0	4
03-Sep	51	Moose	M	0	4
04-Sep	52	Moose	M	0	4
05-Sep	53	Moose	M	0	4
06-Sep	54	Moose	M	0	4
07-Sep	55	Moose	M	0	4
08-Sep	56	Moose	M	0	4
21-Jul	7	Sheep	N	1	1
22-Jul	8	Sheep	N	0	1
23-Jul	9	Sheep	N	0	1
24-Jul	10	Sheep	N	0	1
25-Jul	11	Sheep	N	0	1
26-Jul	12	Sheep	N	0	1
27-Jul	13	Sheep	N	0	1
28-Jul	14	Sheep	N	0	1
29-Jul	15	Sheep	N	0	1
30-Jul	16	Sheep	N	0	1
31-Jul	17	Sheep	N	2	3
01-Aug	18	Sheep	N	0	3
02-Aug	19	Sheep	N	0	3
03-Aug	20	Sheep	N	0	3
04-Aug	21	Sheep	N	0	3
05-Aug	22	Sheep	N	1	4
06-Aug	23	Sheep	N	0	4
07-Aug	24	Sheep	N	0	4
08-Aug	25	Sheep	N	0	4
09-Aug	26	Sheep	N	0	4
10-Aug	27	Sheep	N	0	4
11-Aug	28	Sheep	N	0	4
12-Aug	29	Sheep	N	0	4
13-Aug	30	Sheep	N	0	4
14-Aug	31	Sheep	N	0	4
15-Aug	32	Sheep	N	0	4
16-Aug	33	Sheep	N	0	4
17-Aug	34	Sheep	N	0	4
18-Aug	35	Sheep	N	0	4
19-Aug	36	Sheep	N	0	4
20-Aug	37	Sheep	N	0	4
21-Aug	38	Sheep	N	0	4
22-Aug	39	Sheep	N	0	4
23-Aug	40	Sheep	N	1	5
24-Aug	41	Sheep	N	0	5
25-Aug	42	Sheep	N	0	5
26-Aug	43	Sheep	N	0	5
27-Aug	44	Sheep	N	0	5
28-Aug	45	Sheep	N	0	5
29-Aug	46	Sheep	N	0	5
30-Aug	47	Sheep	N	0	5
31-Aug	48	Sheep	N	0	5
01-Sep	49	Sheep	N	0	5
02-Sep	50	Sheep	N	0	5
03-Sep	51	Sheep	N	0	5
04-Sep	52	Sheep	N	0	5
05-Sep	53	Sheep	N	0	5
06-Sep	54	Sheep	N	0	5
07-Sep	55	Sheep	N	0	5
08-Sep	56	Sheep	N	0	5
21-Jul	7	Fox	O	0	0
22-Jul	8	Fox	O	0	0
23-Jul	9	Fox	O	0	0
24-Jul	10	Fox	O	0	0
25-Jul	11	Fox	O	0	0
26-Jul	12	Fox	O	0	0
27-Jul	13	Fox	O	0	0
28-Jul	14	Fox	O	1	1
29-Jul	15	Fox	O	0	1
30-Jul	16	Fox	O	1	2
31-Jul	17	Fox	O	0	2
01-Aug	18	Fox	O	0	2
02-Aug	19	Fox	O	0	2
03-Aug	20	Fox	O	0	2
04-Aug	21	Fox	O	0	2
05-Aug	22	Fox	O	0	2
06-Aug	23	Fox	O	1	3
07-Aug	24	Fox	O	1	4
08-Aug	25	Fox	O	0	4
09-Aug	26	Fox	O	0	4
10-Aug	27	Fox	O	0	4
11-Aug	28	Fox	O	0	4
12-Aug	29	Fox	O	0	4
13-Aug	30	Fox	O	0	4
14-Aug	31	Fox	O	0	4
15-Aug	32	Fox	O	0	4
16-Aug	33	Fox	O	0	4
17-Aug	34	Fox	O	0	4
18-Aug	35	Fox	O	0	4
19-Aug	36	Fox	O	0	4
20-Aug	37	Fox	O	0	4
21-Aug	38	Fox	O	0	4
22-Aug	39	Fox	O	0	4
23-Aug	40	Fox	O	0	4
24-Aug	41	Fox	O	0	4
25-Aug	42	Fox	O	0	4
26-Aug	43	Fox	O	0	4
27-Aug	44	Fox	O	0	4
28-Aug	45	Fox	O	0	4
29-Aug	46	Fox	O	0	4
30-Aug	47	Fox	O	0	4
31-Aug	48	Fox	O	0	4
01-Sep	49	Fox	O	0	4
02-Sep	50	Fox	O	0	4
03-Sep	51	Fox	O	0	4
04-Sep	52	Fox	O	0	4
05-Sep	53	Fox	O	0	4
06-Sep	54	Fox	O	0	4
07-Sep	55	Fox	O	0	4
08-Sep	56	Fox	O	0	4
21-Jul	7	Sheep	P	0	0
22-Jul	8	Sheep	P	0	0
23-Jul	9	Sheep	P	0	0
24-Jul	10	Sheep	P	0	0
25-Jul	11	Sheep	P	0	0
26-Jul	12	Sheep	P	0	0
27-Jul	13	Sheep	P	1	1
28-Jul	14	Sheep	P	0	1
29-Jul	15	Sheep	P	0	1
30-Jul	16	Sheep	P	0	1
31-Jul	17	Sheep	P	0	1
01-Aug	18	Sheep	P	0	1
02-Aug	19	Sheep	P	0	1
03-Aug	20	Sheep	P	0	1
04-Aug	21	Sheep	P	0	1
05-Aug	22	Sheep	P	0	1
06-Aug	23	Sheep	P	0	1
07-Aug	24	Sheep	P	0	1
08-Aug	25	Sheep	P	0	1
09-Aug	26	Sheep	P	0	1
10-Aug	27	Sheep	P	0	1
11-Aug	28	Sheep	P	1	2
12-Aug	29	Sheep	P	0	2
13-Aug	30	Sheep	P	0	2
14-Aug	31	Sheep	P	1	3
15-Aug	32	Sheep	P	0	3
16-Aug	33	Sheep	P	0	3
17-Aug	34	Sheep	P	0	3
18-Aug	35	Sheep	P	0	3
19-Aug	36	Sheep	P	0	3
20-Aug	37	Sheep	P	0	3
21-Aug	38	Sheep	P	0	3
22-Aug	39	Sheep	P	0	3
23-Aug	40	Sheep	P	0	3
24-Aug	41	Sheep	P	0	3
25-Aug	42	Sheep	P	0	3
26-Aug	43	Sheep	P	0	3
27-Aug	44	Sheep	P	0	3
28-Aug	45	Sheep	P	0	3
29-Aug	46	Sheep	P	1	4
30-Aug	47	Sheep	P	0	4
31-Aug	48	Sheep	P	0	4
01-Sep	49	Sheep	P	0	4
02-Sep	50	Sheep	P	0	4
03-Sep	51	Sheep	P	0	4
04-Sep	52	Sheep	P	0	4
05-Sep	53	Sheep	P	0	4
06-Sep	54	Sheep	P	0	4
07-Sep	55	Sheep	P	0	4
08-Sep	56	Sheep	P	0	4
21-Jul	7	Moose	Q	0	0
22-Jul	8	Moose	Q	0	0
23-Jul	9	Moose	Q	0	0
24-Jul	10	Moose	Q	0	0
25-Jul	11	Moose	Q	0	0
26-Jul	12	Moose	Q	1	1
27-Jul	13	Moose	Q	0	1
28-Jul	14	Moose	Q	0	1
29-Jul	15	Moose	Q	0	1
30-Jul	16	Moose	Q	0	1
31-Jul	17	Moose	Q	0	1
01-Aug	18	Moose	Q	0	1
02-Aug	19	Moose	Q	0	1
03-Aug	20	Moose	Q	0	1
04-Aug	21	Moose	Q	0	1
05-Aug	22	Moose	Q	0	1
06-Aug	23	Moose	Q	0	1
07-Aug	24	Moose	Q	1	2
08-Aug	25	Moose	Q	1	3
09-Aug	26	Moose	Q	0	3
10-Aug	27	Moose	Q	0	3
11-Aug	28	Moose	Q	0	3
12-Aug	29	Moose	Q	0	3
13-Aug	30	Moose	Q	0	3
14-Aug	31	Moose	Q	0	3
15-Aug	32	Moose	Q	0	3
16-Aug	33	Moose	Q	0	3
17-Aug	34	Moose	Q	0	3
18-Aug	35	Moose	Q	0	3
19-Aug	36	Moose	Q	0	3
20-Aug	37	Moose	Q	0	3
21-Aug	38	Moose	Q	0	3
22-Aug	39	Moose	Q	0	3
23-Aug	40	Moose	Q	0	3
24-Aug	41	Moose	Q	1	4
25-Aug	42	Moose	Q	0	4
26-Aug	43	Moose	Q	0	4
27-Aug	44	Moose	Q	0	4
28-Aug	45	Moose	Q	0	4
29-Aug	46	Moose	Q	0	4
30-Aug	47	Moose	Q	0	4
31-Aug	48	Moose	Q	0	4
01-Sep	49	Moose	Q	0	4
02-Sep	50	Moose	Q	0	4
03-Sep	51	Moose	Q	0	4
04-Sep	52	Moose	Q	0	4
05-Sep	53	Moose	Q	0	4
06-Sep	54	Moose	Q	0	4
07-Sep	55	Moose	Q	0	4
08-Sep	56	Moose	Q	0	4
21-Jul	7	Sheep	T	0	0
22-Jul	8	Sheep	T	1	1
23-Jul	9	Sheep	T	0	1
24-Jul	10	Sheep	T	0	1
25-Jul	11	Sheep	T	0	1
26-Jul	12	Sheep	T	0	1
27-Jul	13	Sheep	T	0	1
28-Jul	14	Sheep	T	0	1
29-Jul	15	Sheep	T	0	1
30-Jul	16	Sheep	T	0	1
31-Jul	17	Sheep	T	0	1
01-Aug	18	Sheep	T	0	1
02-Aug	19	Sheep	T	0	1
03-Aug	20	Sheep	T	0	1
04-Aug	21	Sheep	T	0	1
05-Aug	22	Sheep	T	0	1
06-Aug	23	Sheep	T	0	1
07-Aug	24	Sheep	T	0	1
08-Aug	25	Sheep	T	0	1
09-Aug	26	Sheep	T	0	1
10-Aug	27	Sheep	T	0	1
11-Aug	28	Sheep	T	0	1
12-Aug	29	Sheep	T	0	1
13-Aug	30	Sheep	T	0	1
14-Aug	31	Sheep	T	0	1
15-Aug	32	Sheep	T	0	1
16-Aug	33	Sheep	T	0	1
17-Aug	34	Sheep	T	2	3
18-Aug	35	Sheep	T	0	3
19-Aug	36	Sheep	T	0	3
20-Aug	37	Sheep	T	1	4
21-Aug	38	Sheep	T	0	4
22-Aug	39	Sheep	T	0	4
23-Aug	40	Sheep	T	0	4
24-Aug	41	Sheep	T	0	4
25-Aug	42	Sheep	T	0	4
26-Aug	43	Sheep	T	0	4
27-Aug	44	Sheep	T	0	4
28-Aug	45	Sheep	T	0	4
29-Aug	46	Sheep	T	0	4
30-Aug	47	Sheep	T	0	4
31-Aug	48	Sheep	T	0	4
01-Sep	49	Sheep	T	0	4
02-Sep	50	Sheep	T	0	4
03-Sep	51	Sheep	T	0	4
04-Sep	52	Sheep	T	0	4
05-Sep	53	Sheep	T	0	4
06-Sep	54	Sheep	T	0	4
07-Sep	55	Sheep	T	1	5
08-Sep	56	Sheep	T	0	5
21-Jul	7	Fox	U	0	0
22-Jul	8	Fox	U	0	0
23-Jul	9	Fox	U	0	0
24-Jul	10	Fox	U	0	0
25-Jul	11	Fox	U	0	0
26-Jul	12	Fox	U	0	0
27-Jul	13	Fox	U	0	0
28-Jul	14	Fox	U	0	0
29-Jul	15	Fox	U	0	0
30-Jul	16	Fox	U	0	0
31-Jul	17	Fox	U	0	0
01-Aug	18	Fox	U	0	0
02-Aug	19	Fox	U	0	0
03-Aug	20	Fox	U	0	0
04-Aug	21	Fox	U	0	0
05-Aug	22	Fox	U	1	1
06-Aug	23	Fox	U	1	2
07-Aug	24	Fox	U	0	2
08-Aug	25	Fox	U	0	2
09-Aug	26	Fox	U	0	2
10-Aug	27	Fox	U	0	2
11-Aug	28	Fox	U	1	3
12-Aug	29	Fox	U	0	3
13-Aug	30	Fox	U	0	3
14-Aug	31	Fox	U	0	3
15-Aug	32	Fox	U	0	3
16-Aug	33	Fox	U	0	3
17-Aug	34	Fox	U	0	3
18-Aug	35	Fox	U	0	3
19-Aug	36	Fox	U	0	3
20-Aug	37	Fox	U	1	4
21-Aug	38	Fox	U	0	4
22-Aug	39	Fox	U	0	4
23-Aug	40	Fox	U	0	4
24-Aug	41	Fox	U	0	4
25-Aug	42	Fox	U	0	4
26-Aug	43	Fox	U	0	4
27-Aug	44	Fox	U	0	4
28-Aug	45	Fox	U	0	4
29-Aug	46	Fox	U	0	4
30-Aug	47	Fox	U	0	4
31-Aug	48	Fox	U	0	4
01-Sep	49	Fox	U	0	4
02-Sep	50	Fox	U	0	4
03-Sep	51	Fox	U	0	4
04-Sep	52	Fox	U	0	4
05-Sep	53	Fox	U	0	4
06-Sep	54	Fox	U	0	4
07-Sep	55	Fox	U	0	4
08-Sep	56	Fox	U	0	4
21-Jul	7	Moose	V	0	0
22-Jul	8	Moose	V	0	0
23-Jul	9	Moose	V	2	2
24-Jul	10	Moose	V	0	2
25-Jul	11	Moose	V	0	2
26-Jul	12	Moose	V	0	2
27-Jul	13	Moose	V	0	2
28-Jul	14	Moose	V	0	2
29-Jul	15	Moose	V	0	2
30-Jul	16	Moose	V	0	2
31-Jul	17	Moose	V	0	2
01-Aug	18	Moose	V	0	2
02-Aug	19	Moose	V	0	2
03-Aug	20	Moose	V	0	2
04-Aug	21	Moose	V	0	2
05-Aug	22	Moose	V	0	2
06-Aug	23	Moose	V	0	2
07-Aug	24	Moose	V	0	2
08-Aug	25	Moose	V	0	2
09-Aug	26	Moose	V	1	3
10-Aug	27	Moose	V	0	3
11-Aug	28	Moose	V	0	3
12-Aug	29	Moose	V	0	3
13-Aug	30	Moose	V	0	3
14-Aug	31	Moose	V	0	3
15-Aug	32	Moose	V	0	3
16-Aug	33	Moose	V	0	3
17-Aug	34	Moose	V	0	3
18-Aug	35	Moose	V	0	3
19-Aug	36	Moose	V	0	3
20-Aug	37	Moose	V	0	3
21-Aug	38	Moose	V	0	3
22-Aug	39	Moose	V	0	3
23-Aug	40	Moose	V	0	3
24-Aug	41	Moose	V	0	3
25-Aug	42	Moose	V	0	3
26-Aug	43	Moose	V	0	3
27-Aug	44	Moose	V	0	3
28-Aug	45	Moose	V	0	3
29-Aug	46	Moose	V	0	3
30-Aug	47	Moose	V	1	4
31-Aug	48	Moose	V	0	4
01-Sep	49	Moose	V	0	4
02-Sep	50	Moose	V	0	4
03-Sep	51	Moose	V	0	4
04-Sep	52	Moose	V	0	4
05-Sep	53	Moose	V	0	4
06-Sep	54	Moose	V	0	4
07-Sep	55	Moose	V	0	4
08-Sep	56	Moose	V	0	4
21-Jul	7	Bobcat	W	0	0
22-Jul	8	Bobcat	W	0	0
23-Jul	9	Bobcat	W	0	0
24-Jul	10	Bobcat	W	2	2
25-Jul	11	Bobcat	W	0	2
26-Jul	12	Bobcat	W	2	4
27-Jul	13	Bobcat	W	1	5
28-Jul	14	Bobcat	W	0	5
29-Jul	15	Bobcat	W	0	5
30-Jul	16	Bobcat	W	0	5
31-Jul	17	Bobcat	W	0	5
01-Aug	18	Bobcat	W	0	5
02-Aug	19	Bobcat	W	0	5
03-Aug	20	Bobcat	W	0	5
04-Aug	21	Bobcat	W	0	5
05-Aug	22	Bobcat	W	0	5
06-Aug	23	Bobcat	W	0	5
07-Aug	24	Bobcat	W	0	5
08-Aug	25	Bobcat	W	0	5
09-Aug	26	Bobcat	W	0	5
10-Aug	27	Bobcat	W	0	5
11-Aug	28	Bobcat	W	0	5
12-Aug	29	Bobcat	W	0	5
13-Aug	30	Bobcat	W	0	5
14-Aug	31	Bobcat	W	0	5
15-Aug	32	Bobcat	W	0	5
16-Aug	33	Bobcat	W	0	5
17-Aug	34	Bobcat	W	0	5
18-Aug	35	Bobcat	W	0	5
19-Aug	36	Bobcat	W	0	5
20-Aug	37	Bobcat	W	0	5
21-Aug	38	Bobcat	W	0	5
22-Aug	39	Bobcat	W	0	5
23-Aug	40	Bobcat	W	0	5
24-Aug	41	Bobcat	W	0	5
25-Aug	42	Bobcat	W	0	5
26-Aug	43	Bobcat	W	0	5
27-Aug	44	Bobcat	W	0	5
28-Aug	45	Bobcat	W	0	5
29-Aug	46	Bobcat	W	0	5
30-Aug	47	Bobcat	W	0	5
31-Aug	48	Bobcat	W	0	5
01-Sep	49	Bobcat	W	0	5
02-Sep	50	Bobcat	W	0	5
03-Sep	51	Bobcat	W	0	5
04-Sep	52	Bobcat	W	0	5
05-Sep	53	Bobcat	W	0	5
06-Sep	54	Bobcat	W	0	5
07-Sep	55	Bobcat	W	0	5
08-Sep	56	Bobcat	W	0	5
21-Jul	7	Raccoon	X	1	1
22-Jul	8	Raccoon	X	2	3
23-Jul	9	Raccoon	X	1	4
24-Jul	10	Raccoon	X	1	5
25-Jul	11	Raccoon	X	0	5
26-Jul	12	Raccoon	X	0	5
27-Jul	13	Raccoon	X	0	5
28-Jul	14	Raccoon	X	0	5
29-Jul	15	Raccoon	X	0	5
30-Jul	16	Raccoon	X	0	5
31-Jul	17	Raccoon	X	0	5
01-Aug	18	Raccoon	X	0	5
02-Aug	19	Raccoon	X	0	5
03-Aug	20	Raccoon	X	0	5
04-Aug	21	Raccoon	X	0	5
05-Aug	22	Raccoon	X	0	5
06-Aug	23	Raccoon	X	0	5
07-Aug	24	Raccoon	X	0	5
08-Aug	25	Raccoon	X	0	5
09-Aug	26	Raccoon	X	0	5
10-Aug	27	Raccoon	X	0	5
11-Aug	28	Raccoon	X	0	5
12-Aug	29	Raccoon	X	0	5
13-Aug	30	Raccoon	X	0	5
14-Aug	31	Raccoon	X	0	5
15-Aug	32	Raccoon	X	0	5
16-Aug	33	Raccoon	X	0	5
17-Aug	34	Raccoon	X	0	5
18-Aug	35	Raccoon	X	0	5
19-Aug	36	Raccoon	X	0	5
20-Aug	37	Raccoon	X	0	5
21-Aug	38	Raccoon	X	0	5
22-Aug	39	Raccoon	X	0	5
23-Aug	40	Raccoon	X	0	5
24-Aug	41	Raccoon	X	0	5
25-Aug	42	Raccoon	X	0	5
26-Aug	43	Raccoon	X	0	5
27-Aug	44	Raccoon	X	0	5
28-Aug	45	Raccoon	X	0	5
29-Aug	46	Raccoon	X	0	5
30-Aug	47	Raccoon	X	0	5
31-Aug	48	Raccoon	X	0	5
01-Sep	49	Raccoon	X	0	5
02-Sep	50	Raccoon	X	0	5
03-Sep	51	Raccoon	X	0	5
04-Sep	52	Raccoon	X	0	5
05-Sep	53	Raccoon	X	0	5
06-Sep	54	Raccoon	X	0	5
07-Sep	55	Raccoon	X	0	5
08-Sep	56	Raccoon	X	0	5
21-Jul	7	Raccoon	Z	0	0
22-Jul	8	Raccoon	Z	0	0
23-Jul	9	Raccoon	Z	3	3
24-Jul	10	Raccoon	Z	1	4
25-Jul	11	Raccoon	Z	0	4
26-Jul	12	Raccoon	Z	0	4
27-Jul	13	Raccoon	Z	0	4
28-Jul	14	Raccoon	Z	0	4
29-Jul	15	Raccoon	Z	0	4
30-Jul	16	Raccoon	Z	0	4
31-Jul	17	Raccoon	Z	0	4
01-Aug	18	Raccoon	Z	0	4
02-Aug	19	Raccoon	Z	0	4
03-Aug	20	Raccoon	Z	0	4
04-Aug	21	Raccoon	Z	0	4
05-Aug	22	Raccoon	Z	0	4
06-Aug	23	Raccoon	Z	0	4
07-Aug	24	Raccoon	Z	0	4
08-Aug	25	Raccoon	Z	0	4
09-Aug	26	Raccoon	Z	0	4
10-Aug	27	Raccoon	Z	0	4
11-Aug	28	Raccoon	Z	0	4
12-Aug	29	Raccoon	Z	0	4
13-Aug	30	Raccoon	Z	0	4
14-Aug	31	Raccoon	Z	0	4
15-Aug	32	Raccoon	Z	0	4
16-Aug	33	Raccoon	Z	0	4
17-Aug	34	Raccoon	Z	0	4
18-Aug	35	Raccoon	Z	0	4
19-Aug	36	Raccoon	Z	0	4
20-Aug	37	Raccoon	Z	0	4
21-Aug	38	Raccoon	Z	0	4
22-Aug	39	Raccoon	Z	0	4
23-Aug	40	Raccoon	Z	0	4
24-Aug	41	Raccoon	Z	0	4
25-Aug	42	Raccoon	Z	0	4
26-Aug	43	Raccoon	Z	0	4
27-Aug	44	Raccoon	Z	0	4
28-Aug	45	Raccoon	Z	0	4
29-Aug	46	Raccoon	Z	0	4
30-Aug	47	Raccoon	Z	0	4
31-Aug	48	Raccoon	Z	0	4
01-Sep	49	Raccoon	Z	0	4
02-Sep	50	Raccoon	Z	0	4
03-Sep	51	Raccoon	Z	0	4
04-Sep	52	Raccoon	Z	0	4
05-Sep	53	Raccoon	Z	0	4
06-Sep	54	Raccoon	Z	0	4
07-Sep	55	Raccoon	Z	0	4
08-Sep	56	Raccoon	Z	0	4
21-Jul	7	Bobcat	C-1	0	0
22-Jul	8	Bobcat	C-1	0	0
23-Jul	9	Bobcat	C-1	0	0
24-Jul	10	Bobcat	C-1	0	0
25-Jul	11	Bobcat	C-1	0	0
26-Jul	12	Bobcat	C-1	0	0
27-Jul	13	Bobcat	C-1	0	0
28-Jul	14	Bobcat	C-1	0	0
29-Jul	15	Bobcat	C-1	0	0
30-Jul	16	Bobcat	C-1	0	0
31-Jul	17	Bobcat	C-1	0	0
01-Aug	18	Bobcat	C-1	0	0
02-Aug	19	Bobcat	C-1	0	0
03-Aug	20	Bobcat	C-1	0	0
04-Aug	21	Bobcat	C-1	0	0
05-Aug	22	Bobcat	C-1	1	1
06-Aug	23	Bobcat	C-1	0	1
07-Aug	24	Bobcat	C-1	0	1
08-Aug	25	Bobcat	C-1	0	1
09-Aug	26	Bobcat	C-1	0	1
10-Aug	27	Bobcat	C-1	0	1
11-Aug	28	Bobcat	C-1	0	1
12-Aug	29	Bobcat	C-1	0	1
13-Aug	30	Bobcat	C-1	0	1
14-Aug	31	Bobcat	C-1	0	1
15-Aug	32	Bobcat	C-1	1	2
16-Aug	33	Bobcat	C-1	0	2
17-Aug	34	Bobcat	C-1	1	3
18-Aug	35	Bobcat	C-1	1	4
19-Aug	36	Bobcat	C-1	0	4
20-Aug	37	Bobcat	C-1	0	4
21-Aug	38	Bobcat	C-1	0	4
22-Aug	39	Bobcat	C-1	0	4
23-Aug	40	Bobcat	C-1	0	4
24-Aug	41	Bobcat	C-1	0	4
25-Aug	42	Bobcat	C-1	0	4
26-Aug	43	Bobcat	C-1	0	4
27-Aug	44	Bobcat	C-1	0	4
28-Aug	45	Bobcat	C-1	0	4
29-Aug	46	Bobcat	C-1	1	5
30-Aug	47	Bobcat	C-1	0	5
31-Aug	48	Bobcat	C-1	0	5
01-Sep	49	Bobcat	C-1	0	5
02-Sep	50	Bobcat	C-1	0	5
03-Sep	51	Bobcat	C-1	0	5
04-Sep	52	Bobcat	C-1	0	5
05-Sep	53	Bobcat	C-1	0	5
06-Sep	54	Bobcat	C-1	0	5
07-Sep	55	Bobcat	C-1	0	5
08-Sep	56	Bobcat	C-1	0	5
21-Jul	7	Raccoon	E-1	0	0
22-Jul	8	Raccoon	E-1	0	0
23-Jul	9	Raccoon	E-1	0	0
24-Jul	10	Raccoon	E-1	1	1
25-Jul	11	Raccoon	E-1	1	2
26-Jul	12	Raccoon	E-1	3	5
27-Jul	13	Raccoon	E-1	0	5
28-Jul	14	Raccoon	E-1	0	5
29-Jul	15	Raccoon	E-1	0	5
30-Jul	16	Raccoon	E-1	0	5
31-Jul	17	Raccoon	E-1	0	5
01-Aug	18	Raccoon	E-1	0	5
02-Aug	19	Raccoon	E-1	0	5
03-Aug	20	Raccoon	E-1	0	5
04-Aug	21	Raccoon	E-1	0	5
05-Aug	22	Raccoon	E-1	0	5
06-Aug	23	Raccoon	E-1	0	5
07-Aug	24	Raccoon	E-1	0	5
08-Aug	25	Raccoon	E-1	0	5
09-Aug	26	Raccoon	E-1	0	5
10-Aug	27	Raccoon	E-1	0	5
11-Aug	28	Raccoon	E-1	0	5
12-Aug	29	Raccoon	E-1	0	5
13-Aug	30	Raccoon	E-1	0	5
14-Aug	31	Raccoon	E-1	0	5
15-Aug	32	Raccoon	E-1	0	5
16-Aug	33	Raccoon	E-1	0	5
17-Aug	34	Raccoon	E-1	0	5
18-Aug	35	Raccoon	E-1	0	5
19-Aug	36	Raccoon	E-1	0	5
20-Aug	37	Raccoon	E-1	0	5
21-Aug	38	Raccoon	E-1	0	5
22-Aug	39	Raccoon	E-1	0	5
23-Aug	40	Raccoon	E-1	0	5
24-Aug	41	Raccoon	E-1	0	5
25-Aug	42	Raccoon	E-1	0	5
26-Aug	43	Raccoon	E-1	0	5
27-Aug	44	Raccoon	E-1	0	5
28-Aug	45	Raccoon	E-1	0	5
29-Aug	46	Raccoon	E-1	0	5
30-Aug	47	Raccoon	E-1	0	5
31-Aug	48	Raccoon	E-1	0	5
01-Sep	49	Raccoon	E-1	0	5
02-Sep	50	Raccoon	E-1	0	5
03-Sep	51	Raccoon	E-1	0	5
04-Sep	52	Raccoon	E-1	0	5
05-Sep	53	Raccoon	E-1	0	5
06-Sep	54	Raccoon	E-1	0	5
07-Sep	55	Raccoon	E-1	0	5
08-Sep	56	Raccoon	E-1	0	5
21-Jul	7	Bobcat	F-1	1	1
22-Jul	8	Bobcat	F-1	4	5
23-Jul	9	Bobcat	F-1	0	5
24-Jul	10	Bobcat	F-1	0	5
25-Jul	11	Bobcat	F-1	0	5
26-Jul	12	Bobcat	F-1	0	5
27-Jul	13	Bobcat	F-1	0	5
28-Jul	14	Bobcat	F-1	0	5
29-Jul	15	Bobcat	F-1	0	5
30-Jul	16	Bobcat	F-1	0	5
31-Jul	17	Bobcat	F-1	0	5
01-Aug	18	Bobcat	F-1	0	5
02-Aug	19	Bobcat	F-1	0	5
03-Aug	20	Bobcat	F-1	0	5
04-Aug	21	Bobcat	F-1	0	5
05-Aug	22	Bobcat	F-1	0	5
06-Aug	23	Bobcat	F-1	0	5
07-Aug	24	Bobcat	F-1	0	5
08-Aug	25	Bobcat	F-1	0	5
09-Aug	26	Bobcat	F-1	0	5
10-Aug	27	Bobcat	F-1	0	5
11-Aug	28	Bobcat	F-1	0	5
12-Aug	29	Bobcat	F-1	0	5
13-Aug	30	Bobcat	F-1	0	5
14-Aug	31	Bobcat	F-1	0	5
15-Aug	32	Bobcat	F-1	0	5
16-Aug	33	Bobcat	F-1	0	5
17-Aug	34	Bobcat	F-1	0	5
18-Aug	35	Bobcat	F-1	0	5
19-Aug	36	Bobcat	F-1	0	5
20-Aug	37	Bobcat	F-1	0	5
21-Aug	38	Bobcat	F-1	0	5
22-Aug	39	Bobcat	F-1	0	5
23-Aug	40	Bobcat	F-1	0	5
24-Aug	41	Bobcat	F-1	0	5
25-Aug	42	Bobcat	F-1	0	5
26-Aug	43	Bobcat	F-1	0	5
27-Aug	44	Bobcat	F-1	0	5
28-Aug	45	Bobcat	F-1	0	5
29-Aug	46	Bobcat	F-1	0	5
30-Aug	47	Bobcat	F-1	0	5
31-Aug	48	Bobcat	F-1	0	5
01-Sep	49	Bobcat	F-1	0	5
02-Sep	50	Bobcat	F-1	0	5
03-Sep	51	Bobcat	F-1	0	5
04-Sep	52	Bobcat	F-1	0	5
05-Sep	53	Bobcat	F-1	0	5
06-Sep	54	Bobcat	F-1	0	5
07-Sep	55	Bobcat	F-1	0	5
08-Sep	56	Bobcat	F-1	0	5
