# Supplementary material for: The non-indigenous dung beetle (Onthophagus nuchicornis) can effectively reproduce using the dung of indigenous eastern North American mammals
Source: PeerJ. 2025 Jan 3;13:e18674. doi: 10.7717/peerj.18674 (PMC11702356; doi:10.7717/peerj.18674)
Supplement: Supplemental Information 4 [file peerj-13-18674-s004.csv]

Meso_ID	Treatment	Sex	Pronotum
C1	Bobcat	F	3.3
C1	Bobcat	mi	3.7
F	Bobcat	F	3.4
F	Bobcat	F	3.8
F	Bobcat	F	3.7
F	Bobcat	F	3.7
F	Bobcat	F	3.2
F	Bobcat	F	3.8
F	Bobcat	ma	4.2
F	Bobcat	mi	3.7
F	Bobcat	mi	3.5
F	Bobcat	mi	4
F1	Bobcat	F	3.6
F1	Bobcat	F	3.6
F1	Bobcat	F	3.6
F1	Bobcat	F	3.3
F1	Bobcat	mi	3.6
F1	Bobcat	mi	3.7
F1	Bobcat	mi	3.7
F1	Bobcat	mi	3.4
W	Bobcat	F	3.8
W	Bobcat	F	3.7
W	Bobcat	F	4.1
W	Bobcat	F	3.6
W	Bobcat	ma	3.9
W	Bobcat	mi	4.3
K	Fox	ma	3.7
K	Fox	ma	4.8
O	Fox	F	3.9
O	Fox	F	4.5
O	Fox	ma	3.8
U	Fox	F	4.2
U	Fox	ma	4.3
U	Fox	mi	3.6
A	Moose	F	4.4
A	Moose	F	4
A	Moose	F	4
A	Moose	F	4.2
A	Moose	F	4.1
A	Moose	ma	4.3
A	Moose	mi	3.5
A	Moose	mi	3.7
M	Moose	F	4.4
M	Moose	F	4.2
M	Moose	ma	4.4
M	Moose	ma	3.9
Q	Moose	F	4
Q	Moose	F	3
Q	Moose	F	3.9
Q	Moose	ma	4.6
Q	Moose	mi	3.8
Q	Moose	mi	3.8
Q	Moose	mi	3.7
V	Moose	F	4.2
V	Moose	F	3.5
V	Moose	ma	4.4
D	Raccoon	F	4.3
D	Raccoon	F	4.3
D	Raccoon	ma	4.4
D	Raccoon	ma	4.3
X	Raccoon	F	3.6
X	Raccoon	F	3.5
X	Raccoon	ma	4.1
Z	Raccoon	F	4.1
B	Sheep	F	4.4
B	Sheep	F	4.6
B	Sheep	F	3.9
B	Sheep	F	4.2
B	Sheep	F	4.3
B	Sheep	F	4.3
B	Sheep	ma	4.1
B	Sheep	ma	4.5
B	Sheep	ma	4.1
B	Sheep	ma	4.4
N	Sheep	F	4.3
N	Sheep	F	3.7
N	Sheep	F	4.4
N	Sheep	F	3.3
N	Sheep	F	2.9
N	Sheep	ma	4
N	Sheep	ma	4.1
N	Sheep	mi	3.8
P	Sheep	F	4.3
P	Sheep	F	4.5
P	Sheep	F	4.1
P	Sheep	F	4.4
P	Sheep	ma	4.1
P	Sheep	ma	4.1
P	Sheep	ma	4.1
P	Sheep	ma	4.3
P	Sheep	ma	4.3
P	Sheep	ma	4.5
P	Sheep	ma	4.4
P	Sheep	ma	4.1
P	Sheep	ma	4.2
P	Sheep	ma	4.1
P	Sheep	ma	4.4
T	Sheep	F	4.2
T	Sheep	ma	3.9
T	Sheep	mi	4.3
T	Sheep	mi	4
