# Supplementary material for: The non-indigenous dung beetle (Onthophagus nuchicornis) can effectively reproduce using the dung of indigenous eastern North American mammals
Source: PeerJ. 2025 Jan 3;13:e18674. doi: 10.7717/peerj.18674 (PMC11702356; doi:10.7717/peerj.18674)
Supplement: Supplemental Information 5 [file peerj-13-18674-s005.csv]

Treatment	Dry_matter	C:N	Crude_protein	Nitrogen
Bobcat	41.07	6.92	4.97	0.8
Fox	68.42	8.36	4.78	0.73
Moose	24.62	30.02	2.56	0.37
Raccoon	22.32	10.02	5.71	0.89
Sheep	26.37	18.64	4.3	0.67
